# Supplementary material for: Role of Conformational Dynamics of Sulfotransferases SULT1A1 and SULT1A3 in Substrate Specificity
Source: Int J Mol Sci. 2023 Nov 29;24(23):16900. doi: 10.3390/ijms242316900 (PMC10706399; doi:10.3390/ijms242316900)
Supplement: Supplementary file 1 [file ijms-24-16900-s001.zip]

Archive with 4 entries (4 files):
- DToth_SULTs_Supporting_Information_proof.docx
- sult1a1.mp4
- sult1a3p.mp4
- sult1a3pd.mp4
